# Supplementary material for: Selective publication of antidepressant trials and its influence on apparent efficacy: Updated comparisons and meta-analyses of newer versus older trials
Source: PLoS Med. 2022 Jan 19;19(1):e1003886. doi: 10.1371/journal.pmed.1003886 (PMC8769343; doi:10.1371/journal.pmed.1003886)
Supplement: S2 Data — (XLSX) [file pmed.1003886.s013.xlsx]

## Sheet: Sheet1
tparent	cohort	pos_neg	Coh_PosNeg_Intrxn	cohort_txt	drug	trial_num	fda_pos_neg	jo_otcm_w_unpub	jo_otcm_w__	published	spun
1	0	1	0	Older	bupropion_SR	203	positive	positive	positive	1	0
0	0	0	0	Older	bupropion_SR	205	negative	unpublished		0
0	0	0	0	Older	bupropion_SR	212	negative	unpublished		0
0	0	0	0	Older	citalopram	86141	negative	positive	positive	1	1
0	0	0	0	Older	citalopram	89303	negative	positive	positive	1	1
0	0	0	0	Older	citalopram	89306	negative	unpublished		0
1	0	1	0	Older	citalopram	91206	positive	positive	positive	1	0
1	0	1	0	Older	citalopram	85A	positive	positive	positive	1	0
0	0	0	0	Older	duloxetine	HMAQ-A	negative	positive	positive	1	1
0	0	0	0	Older	duloxetine	HMAQ-B	negative	unpublished		0
0	0	0	0	Older	duloxetine	HMAT-A	negative	unpublished		0
1	0	1	0	Older	duloxetine	HMAT-B	positive	positive	positive	1	0
1	0	1	0	Older	duloxetine	HMAY-A	positive	positive	positive	1	0
0	0	0	0	Older	duloxetine	HMAY-B	negative	positive	positive	1	1
1	0	1	0	Older	duloxetine	HMBH-A	positive	positive	positive	1	0
1	0	1	0	Older	duloxetine	HMBH-B	positive	positive	positive	1	0
1	0	1	0	Older	escitalopram	99001	positive	positive	positive	1	0
1	0	1	0	Older	escitalopram	99003	positive	positive	positive	1	0
1	0	1	0	Older	escitalopram	SCT-MD-01	positive	positive	positive	1	0
0	0	0	0	Older	escitalopram	SCT-MD-02	negative	unpublished		0
1	0	1	0	Older	fluoxetine	19	positive	positive	positive	1	0
0	0	0	0	Older	fluoxetine	25	negative	positive	positive	1	1
1	0	1	0	Older	fluoxetine	27	positive	positive	positive	1	0
1	0	0	0	Older	fluoxetine	62-a (mild)	negative	negative	negative	1	0
1	0	1	0	Older	fluoxetine	62-b (moderate)	positive	positive	positive	1	0
1	0	0	0	Older	mirtazapine	84023	negative	negative	negative	1	0
0	0	0	0	Older	mirtazapine	85027	negative	positive	positive	1	1
1	0	1	0	Older	mirtazapine	003-002	positive	positive	positive	1	0
0	0	0	0	Older	mirtazapine	003-003	negative	unpublished		0
0	0	0	0	Older	mirtazapine	003-008	negative	unpublished		0
0	0	1	0	Older	mirtazapine	003-020/3220	positive	unpublished		0
0	0	0	0	Older	mirtazapine	003-021/3220	negative	unpublished		0
1	0	1	0	Older	mirtazapine	003-022/3220	positive	positive	positive	1	0
1	0	1	0	Older	mirtazapine	003-023/3220	positive	positive	positive	1	0
1	0	1	0	Older	mirtazapine	003-024/3220	positive	positive	positive	1	0
0	0	0	0	Older	nefazodone	030A2-007	negative	unpublished		0
1	0	1	0	Older	nefazodone	03AOA-003	positive	positive	positive	1	0
0	0	0	0	Older	nefazodone	03AOA-004A	negative	unpublished		0
1	0	1	0	Older	nefazodone	03AOA-004B	positive	positive	positive	1	0
1	0	1	0	Older	nefazodone	CN104-005	positive	positive	positive	1	0
0	0	0	0	Older	nefazodone	CN104-006	negative	positive	positive	1	1
0	0	0	0	Older	paroxetine	7	negative	unpublished		0
0	0	0	0	Older	paroxetine	9	negative	unpublished		0
0	0	0	0	Older	paroxetine	01-001	negative	unpublished		0
1	0	1	0	Older	paroxetine	02-001	positive	positive	positive	1	0
1	0	1	0	Older	paroxetine	02-002	positive	positive	positive	1	0
1	0	0	0	Older	paroxetine	02-003	negative	negative	negative	1	0
1	0	1	0	Older	paroxetine	02-004	positive	positive	positive	1	0
1	0	1	0	Older	paroxetine	03-001	positive	positive	positive	1	0
0	0	0	0	Older	paroxetine	03-002	negative	positive	positive	1	1
0	0	0	0	Older	paroxetine	03-003	negative	unpublished		0
1	0	1	0	Older	paroxetine	03-004	positive	positive	positive	1	0
1	0	1	0	Older	paroxetine	03-005	positive	positive	positive	1	0
1	0	1	0	Older	paroxetine	03-006	positive	positive	positive	1	0
0	0	0	0	Older	paroxetine	UK-06	negative	unpublished		0
1	0	0	0	Older	paroxetine	UK-09	negative	negative	negative	1	0
0	0	0	0	Older	paroxetine	UK-12	negative	unpublished		0
1	0	1	0	Older	paroxetine_CR	487	positive	positive	positive	1	0
0	0	0	0	Older	paroxetine_CR	448	negative	positive	positive	1	1
1	0	1	0	Older	paroxetine_CR	449	positive	positive	positive	1	0
0	0	0	0	Older	sertraline	101	negative	unpublished		0
0	0	0	0	Older	sertraline	103	negative	positive	positive	1	1
1	0	1	0	Older	sertraline	104	positive	positive	positive	1	0
0	0	0	0	Older	sertraline	310	negative	unpublished		0
0	0	0	0	Older	sertraline	315	negative	unpublished		0
1	0	1	0	Older	venlafaxine	600A-203	positive	positive	positive	1	0
1	0	1	0	Older	venlafaxine	600A-206	positive	positive	positive	1	0
1	0	1	0	Older	venlafaxine	600A-301	positive	positive	positive	1	0
1	0	1	0	Older	venlafaxine	600A-302	positive	positive	positive	1	0
0	0	0	0	Older	venlafaxine	600A-303	negative	unpublished		0
0	0	0	0	Older	venlafaxine	600A-313	negative	positive	positive	1	1
1	0	1	0	Older	venlafaxine_XR	208	positive	positive	positive	1	0
1	0	1	0	Older	venlafaxine_XR	209	positive	positive	positive	1	0
0	0	0	0	Older	venlafaxine_XR	367	negative	unpublished		0
0	1	0	0	Newer	desvenlafaxine	223	negative	unpublished		0
1	1	0	0	Newer	desvenlafaxine	304	negative	negative	negative	1	0
1	1	1	1	Newer	desvenlafaxine	306	positive	positive	positive	1	0
1	1	1	1	Newer	desvenlafaxine	308	positive	positive	positive	1	0
0	1	0	0	Newer	desvenlafaxine	309	negative	positive	positive	1	1
0	1	0	0	Newer	desvenlafaxine	317	negative	positive	positive	1	1
1	1	0	0	Newer	desvenlafaxine	320	negative	negative	negative	1	0
1	1	1	1	Newer	desvenlafaxine	332	positive	positive	positive	1	0
1	1	1	1	Newer	desvenlafaxine	333	positive	positive	positive	1	0
1	1	1	1	Newer	levomilnacipran	F02695 LP 2 02	positive	positive	positive	1	0
1	1	1	1	Newer	levomilnacipran	LVM-MD-01	positive	positive	positive	1	0
1	1	0	0	Newer	levomilnacipran	LVM-MD-02	negative	negative	negative	1	0
1	1	1	1	Newer	levomilnacipran	LVM-MD-03	positive	positive	positive	1	0
1	1	1	1	Newer	levomilnacipran	LVM-MD-10	positive	positive	positive	1	0
0	1	0	0	Newer	vilazodone	244	negative	unpublished		0
0	1	0	0	Newer	vilazodone	245	negative	unpublished		0
0	1	0	0	Newer	vilazodone	246	negative	unpublished		0
0	1	0	0	Newer	vilazodone	247	negative	unpublished		0
0	1	0	0	Newer	vilazodone	248	negative	unpublished		0
1	1	1	1	Newer	vilazodone	CLDA-07-DP-02	positive	positive	positive	1	0
1	1	1	1	Newer	vilazodone	GNSC-04-DP-02	positive	positive	positive	1	0
1	1	0	0	Newer	vortioxetine	303	negative	negative	negative	1	0
1	1	0	0	Newer	vortioxetine	304	negative	negative	negative	1	0
1	1	1	1	Newer	vortioxetine	305	positive	positive	positive	1	0
1	1	1	1	Newer	vortioxetine	315	positive	positive	positive	1	0
1	1	1	1	Newer	vortioxetine	316	positive	positive	positive	1	0
1	1	0	0	Newer	vortioxetine	317	negative	negative	negative	1	0
1	1	1	1	Newer	vortioxetine	11492A	positive	positive	positive	1	0
1	1	0	0	Newer	vortioxetine	11984A	negative	negative	negative	1	0
1	1	1	1	Newer	vortioxetine	13267A	positive	positive	positive	1	0
