# Supplementary material for: Selective publication of antidepressant trials and its influence on apparent efficacy: Updated comparisons and meta-analyses of newer versus older trials
Source: PLoS Med. 2022 Jan 19;19(1):e1003886. doi: 10.1371/journal.pmed.1003886 (PMC8769343; doi:10.1371/journal.pmed.1003886)
Supplement: S7 Data — FDA, Food and Drug Administration; MA, meta-analysis. (XLSX) [file pmed.1003886.s018.xlsx]

## Sheet: FDA data, Broad dose criteria
drug	studynumber	doses	n_drug	n_pbo	n1n2	g_corrected	se_g
desvenlafaxine	223	200;400	135	78	213	0.098172	0.142305
desvenlafaxine	306	100;200;400	343	118	461	0.340095	0.107313
desvenlafaxine	308	200;400	245	124	369	0.368	0.111043
desvenlafaxine	309	200-400	117	120	237	0.113671	0.13003
desvenlafaxine	320	200 or 400	117	118	235	0.230209	0.130902
desvenlafaxine	332	50;100	297	150	447	0.23326	0.100473
desvenlafaxine	333	50;100	322	161	483	0.357447	0.097209
desvenlafaxine	304_DVX	100 or 200	120	114	234	0.14205	0.130953
desvenlafaxine	317_DVX	200-400	110	125	235	0.090514	0.130799
levomilnacipran	F02695 LP 2 02	75-100	276	277	553	0.450424	0.086124
levomilnacipran	LVM-MD-01	40;80;120	529	175	704	0.311844	0.087601
levomilnacipran	LVM-MD-02	40-120	174	181	355	0.12228	0.106269
levomilnacipran	LVM-MD-03	40-120	215	214	429	0.271363	0.097007
levomilnacipran	LVM-MD-10	40;80	372	185	557	0.305341	0.09043
vilazodone	245	10-20;40-60	201	99	300	-0.010473	0.122786
vilazodone	246	20	123	129	252	0.104382	0.12611
vilazodone	247	2021-05-20	109	111	220	0.147895	0.135031
vilazodone	248	20	132	128	260	0.031064	0.124057
vilazodone	CLDA-07-DP-02	40	232	231	463	0.243423	0.093293
vilazodone	GNSC-04-DP-02	20-40	198	199	397	0.332152	0.101071
vortioxetine	303	5	292	286	578	0.068943	0.083218
vortioxetine	305	5;10	278	139	417	0.513378	0.105399
vortioxetine	315	15;20	292	153	445	0.202091	0.100033
vortioxetine	316	10;20	302	155	457	0.285613	0.09926
vortioxetine	11492A	5;10	208	105	313	0.550399	0.121731
vortioxetine	11984A	5;10	306	145	451	0.164135	0.100968
vortioxetine	13267A	15;20	300	158	458	0.656206	0.100671
vortioxetine	304_VOR	5	153	149	302	0.064107	0.115127
vortioxetine	317_VOR	10;15	285	149	434	0.049961	0.101109

## Sheet: Journal data, Broad dose crit.
drug	study	g_corr	se_corr	dosegp	publication	n_drug	n_pbo	n1n2
desvenlafaxine	223			200;400
desvenlafaxine	304_DVX	0.14205	0.130953	100 or 200	Liebowitz 2007	120	114	234
desvenlafaxine	306	0.338855	0.107308	100;200;400	DeMartinis 2007	343	118	461
desvenlafaxine	308	0.368358	0.111123	200;400	Septien-Velez 2008	244	124	368
desvenlafaxine	309&317	0.353235	0.092949	200 or 400	Lieberman 2008	226	245	471
desvenlafaxine	320	0.230209	0.130902	200-400	Feiger 2009	117	118	235
desvenlafaxine	332	0.244296	0.100502	50;100	Liebowitz 2008	297	150	447
desvenlafaxine	333	0.371928	0.097265	50;100	Boyer 2008	322	161	483
levomilnacipran	F02695 LP 202	0.452061	0.086132	75 or 100	Montgomery 2013	276	277	553
levomilnacipran	LVM-MD-01	0.268793	0.087499	40;80;120	Asnis 2013	529	175	704
levomilnacipran	LVM-MD-02	0.122332	0.106269	40-120	Gommoll 2014	174	181	355
levomilnacipran	LVM-MD-03	0.271363	0.097007	40-120mg	Sambunaris 2014	215	214	429
levomilnacipran	LVM-MD-10	0.304852	0.090428	40;80	Bakish 2014	372	185	557
vilazodone	245			10-20;40-60
vilazodone	246			20
vilazodone	247			2021-05-20
vilazodone	248			20
vilazodone	CLDA-07-DP-02	0.243423	0.093293	40	Khan 2011	231	232	463
vilazodone	GNSC-04-DP-02	0.332152	0.101071	40	Rickels 2009	198	199	397
vortioxetine	303	0.068943	0.083218	5	Jain 2013	292	286	578
vortioxetine	304_VOR	0.064107	0.115127	5	Mahableshwarkar 2013 Curr Med...	153	149	302
vortioxetine	305	0.541501	0.110388	5;10	Henigsberg 2012	251	128	379
vortioxetine	315	0.225162	0.110763	15;20	Mahableshwarkar 2015 Psychopharm (Berl)	225	129	354
vortioxetine	316	0.309591	0.106698	10;20	Jacobsen 2015	246	139	385
vortioxetine	317	0.054747	0.110354	10;15	Mahableshwarkar 2015 J Clin Psych	236	126	362
vortioxetine	11492A	0.571234	0.121886	5;10	Alvarez 2012	208	105	313
vortioxetine	11984A	0.164135	0.100968	5;10	Baldwin 2012	306	145	451
vortioxetine	13267A	0.650412	0.10063	15;20	Boulenger 2014	300	158	458

## Sheet: FDA data, Narrow dose criteria
drug	study_number	doses	n_drug	n_pbo	n1n2	g_corrected	se_g
desvenlafaxine	332	50	150	150	300	0.269396	0.115996
desvenlafaxine	333	50	164	161	325	0.320879	0.111661
levomilnacipran	F02695 LP 2 02	75-100	276	277	553	0.450424	0.086124
levomilnacipran	LVM-MD-01	40;80;120	529	175	704	0.311844	0.087601
levomilnacipran	LVM-MD-02	40-120	174	181	355	0.12228	0.106269
levomilnacipran	LVM-MD-03	40-120	215	214	429	0.271363	0.097007
levomilnacipran	LVM-MD-10	40;80	372	185	557	0.305341	0.09043
vilazodone	CLDA-07-DP-02	40	232	231	463	0.243423	0.093293
vilazodone	GNSC-04-DP-02	20-40	198	199	397	0.332152	0.101071
vortioxetine	315	20	147	153	300	0.263267	0.115996
vortioxetine	316	20	148	155	303	0.357397	0.115847
vortioxetine	13267A	20	151	158	309	0.739155	0.11765

## Sheet: Journal data, Narrow criteria
drug	study	g_corr	se_corr	dosegp	publication	n_drug	n_pbo	n1n2
Desvenlafaxine	332	0.273986	0.116014	50	Liebowitz 2008	150	150	300
Desvenlafaxine	333	0.344862	0.111771	50	Boyer 2008	164	161	325
Levomilnacipran	F02695 LP 202	0.452061	0.086132	75-100	Montgomery 2013	276	277	553
Levomilnacipran	LVM-MD-01	0.268793	0.087499	40;80;120	Asnis 2013	529	175	704
Levomilnacipran	LVM-MD-02	0.122332	0.106269	40-120	Gommoll 2014	174	181	355
Levomilnacipran	LVM-MD-03	0.271363	0.097007	40-120	Sambunaris 2014	215	214	429
Levomilnacipran	LVM-MD-10	0.304852	0.090428	40;80	Bakish 2014	372	185	557
Vilazodone	CLDA-07-DP-02	0.243423	0.093293	40	Khan 2011	231	232	463
Vilazodone	GNSC-04-DP-02	0.332152	0.101071	40	Rickels 2009	198	199	397
Vortioxetine	315	0.294599	0.129854	20	Mahableshwarkar 2015 Psychopharm (Berl)	112	129	241
Vortioxetine	316	0.386193	0.125215	20	Jacobsen 2015	122	139	261
Vortioxetine	13267A	0.732765	0.117585	20	Boulenger 2014	151	158	309
